# Supplementary material for: Vegetative desiccation tolerance in the resurrection plant Xerophyta humilis has not evolved through reactivation of the seed canonical LAFL regulatory network
Source: Plant J. 2019 Dec 10;101(6):1349–67. doi: 10.1111/tpj.14596 (PMC7187197; doi:10.1111/tpj.14596)
Supplement: Supplementary file 12 — Data S1. Expression data for genes analysed in Figure 4. [file TPJ-101-1349-s012.xlsx]

## Sheet: Fig. 4A
Supplemental Data S1: Expression data for genes analysed in Figure 4. Homologues of A. thaliana seed genes identified in X. humilis used to create the heatmaps in Fig. 4A including DESeq2 normalised counts across the analysed sample conditions
gene_id	orthologue_ids	stage_max_exp	XhSeed-E1	XhSeed-E2	XhSeed-E3	XhSeed-M1	XhSeed-M2	XhSeed-M3	XhSeed-D1	XhSeed-D2	XhSeed-D3	XhLeaf-100RWC1	XhLeaf-100RWC2	XhLeaf-100RWC3	XhLeaf-080RWC1	XhLeaf-080RWC2	XhLeaf-080RWC3	XhLeaf-060RWC1	XhLeaf-060RWC2	XhLeaf-060RWC3	XhLeaf-040RWC1	XhLeaf-040RWC2	XhLeaf-040RWC3	XhLeaf-005RWC1	XhLeaf-005RWC2	XhLeaf-005RWC3
Xh016436c0	AT1G02580	MG	310.643	187.149	138.209	48.3349	50.7149	85.6144	3.86108	10.1833	3.66686	359.135	307.239	245.582	57.445	513.797	138.901	194.849	322.954	190.566	22.3458	7.8404	12.5941	29.6667	39.3303	12.2855
Xh010522c1	AT1G03880,AT1G03890	PMG	166.656	553.604	387.578	513629	715700	514491	75025.8	65388.6	54796.4	0	0	3.88924	10.8659	1.43543	0	0	0	0	0.812846	1.72388	0	1.34984	3.52671	0
Xh023823c1	AT1G03880,AT1G03890	PMG	1130.83	7608.14	4185.89	431636	718407	402574	39844.8	58278.6	34365	0	0	0	0	0	0	0	0	0	0	0	0	0	0	1.47805
Xh027934c1	AT1G04380	COT	45.7818	51.0509	35.5222	69.2698	92.7665	56.0167	11.1466	19.1469	13.1642	306.439	758.999	410.44	450.204	399.081	399.895	228.672	370.733	435.503	187.879	291.394	159.022	154.487	328.538	164.901
Xh010326c1	AT1G04560	PMG	6.85626	4.57903	6.05035	1466.09	674.199	2304.55	21749.7	8682.52	19782.7	293.374	242.803	98.9473	1012.76	32.3375	534.69	42.1738	45.6745	115.571	2512.91	3363.27	4635.47	1859.37	1536.33	823.33
Xh004693c1	AT1G04560	PMG	89.9366	160.059	108.037	43729	72695.6	58618.6	152030	53350.7	145834	12176.5	9944.88	10355.2	71690.5	4260.12	38339.4	19272.4	1964.48	21722.8	115246	163959	183251	60245.9	85089.1	100393
Xh010138c0	AT1G05510	PMG	8.93003	40.5029	104.412	8385.39	11966.4	12053.7	14171.3	13045	21678.5	1183.45	629.282	1633.74	6851.63	380.852	4390.14	4036.11	624.287	2884.59	9341.48	13134.6	10387	4449.46	4613.47	6066.75
Xh030540c1	AT1G09500	MG	967.319	849.883	856.722	2985.14	1034.84	2414.83	841.325	662.166	675.34	2567.88	2321.25	2854.97	2318.18	3271.76	3281.83	2842.55	2874.01	2872.46	2852.86	3122.15	2882.13	2104.93	2005.68	1885.24
Xh037155c1	AT1G09550	COT	370.868	53.1737	81.2829	23.6147	32.6411	15.4246	0	0	0	256.596	87.4505	14.3048	36.6641	62.0753	23.2874	26.7034	56.7803	25.2996	1.45302	10.6871	17.7075	11.5615	45.1306	21.4851
Xh003069c1	AT1G12130	PMG	139.137	142.543	157.2	546.61	510.256	621.646	420.135	307.222	413.89	642.318	693.015	756.689	1285.75	710.953	1024.39	1005.75	917.901	997.917	1316.94	1196.96	988.064	2344.7	1981.16	1877.07
Xh032495c0	AT1G16770	PMG	3.52202	11.1112	6.66474	131.754	107.553	182.981	1414.07	1442.19	1577.79	191.964	169.199	268.931	2114.61	89.9379	830.998	561.759	109.15	574.744	2410.15	3896.53	2902.21	1563.11	1482.07	1488.84
Xh030543c0	AT1G17010	PMG	19.4411	18.9722	3.03402	9.06591	0	19.0516	145.353	151.034	136.876	38.3335	58.2754	25.4328	37.2875	36.7323	45.4168	37.2265	75.6796	58.9188	19.658	5.54466	21.799	20.5614	20.9494	21.6068
Xh032128c1	AT1G17810,AT1G73190	PMG	27.5124	73.8621	51.8684	47252.5	78517.5	42140	66029.3	32136.3	63027.6	0	0	0	1.82573	0	1.6905	0	0	0.765709	16.8072	8.83263	92.212	68.1516	8.31099	31.1277
Xh015539c1	AT1G18350	GLOB	22.8689	27.8516	17.0862	64.4903	249.426	68.837	176.199	36.938	80.8436	163.949	676.436	325.226	19.1877	188.558	86.7206	57.7164	348.591	64.8132	8.64446	7.97802	6.37612	62.8913	29.4535	3.45492
Xh015108c0	AT1G21970,AT5G47670		521.932	1321.42	1037.51	1505.32	2553.08	1798.26	55.5336	73.2143	60.6257	0	3.56168	0	1.58451	0	0	0	0	0	3.35426	0	0	0	3.60919	2.05383
Xh032524c1	AT1G25270	MG	124.705	155.335	282.592	133.039	129.99	252.856	28.2676	22.7798	54.4715	3.69049	2.97201	8.05051	10.9961	0.71589	16.4882	10.9947	0.654017	2.32015	1.01262	14.4177	9.95139	0	0	0
Xh070912c1	AT1G28300,AT3G26790		56.9664	99.3789	89.6609	631.575	214.513	533.337	81.2055	76.0979	30.6931	3.86211	0	1.56549	0.862696	0	4.62488	2.17912	0	1.57446	0	0	0	0	0	0
Xh027453c1	AT1G28640	PMG	0	0	1.21445	0	3.1693	0	0	0	0	311.947	278.993	221.083	77.1364	333.848	125.888	47.9093	114.036	58.3306	7.7515	19.5086	0	1.95393	1.8033	10.6672
Xh003402c1	AT1G28640	PMG	143.286	49.1613	118.476	297.942	400.537	283.562	32.956	15.4408	146.685	2.09486	0	0	0	0	0	0	0	0	0	0	1.04237	0	0	0
Xh038273c1	AT1G28640	PMG	76.6539	96.7065	33.8734	183.438	75.7059	203.603	15.584	6.70242	17.6845	25.6089	19.3802	34.1558	1.98152	12.195	12.1885	1.27344	3.57784	8.36487	1.22751	7.54703	0.816903	0	0.793432	0.897616
Xh003812c0	AT1G30710	COT	2.86209	0.328968	4.65765	0	0	0	0	0	0	127.92	201.108	74.729	0	195.882	46.8834	175.775	317.463	131.864	5.86502	4.52668	4.31089	24.36	14.537	10.4802
Xh028285c0	AT1G34410	GLOB	357.672	578.333	356.593	850.966	506.638	982.678	69.6772	181.105	82.3192	16.9623	6.18902	8.59621	4.31342	29.1896	0	1.4481	13.3431	3.14041	4.85435	1.49007	21.2584	25.4374	15.6367	7.38964
Xh017162c0	AT1G34575,AT1G30710		89.4388	17.4377	19.2405	37.3819	20.7857	74.4944	20.0593	3.13361	0	4.67423	4.78578	16.6955	19.4595	23.5199	10.9028	42.8641	31.1231	93.2796	23.9048	7.36844	124.548	287.069	348.538	274.695
Xh032886c0	AT1G44090,AT1G60980,AT5G07200		152.744	56.6337	93.487	18.4613	72.7921	28.7255	16.4103	3.07603	7.75394	34.7024	80.545	20.8609	103.798	155	21.507	10.5036	77.0049	25.5647	8.62743	9.0189	4.41075	0	0	0
Xh029739c1	AT1G48130	PMG	176.032	1519.02	1047.45	49119.4	76811.7	72165.6	76200.9	34665.8	115259	7440.33	2087.91	4826.2	35106.7	4490.45	14146.3	13138.8	2954.3	9204.88	28463.8	61440.9	35455.7	22811.8	10053.4	10440.1
Xh012938c0	AT1G49810	COT	381.678	347.058	239.616	175.016	72.6544	136.525	109.019	105.835	198.918	1372.5	1148.99	1152.47	2514.65	1276.93	1517.5	2077.11	1064.5	1895.66	4126.28	4403.77	3070.34	4588.25	4695.2	3679.79
Xh020287c1	AT1G55600	GLOB	664.501	860.333	518.588	327.707	153.126	904.343	318.019	469.239	59.2706	1592.17	1158.8	1828.84	1062.75	1368.9	1116.53	2043.78	1637.93	1651.38	398.979	349.288	387.167	199.494	254.831	358.109
Xh005370c1	AT1G55600	GLOB	44.1787	27.4603	43.0888	50.6255	6.12113	132.942	267.095	533.354	186.276	814.859	749.285	993.476	1662.7	1114.82	1182.51	971.343	1234.46	1348.91	4506.58	3396.99	5193.94	6915.68	7181.14	7321.05
Xh009579c1	AT1G55600	GLOB	46.0098	55.6215	37.2139	23.7831	21.9854	18.9622	27.7684	3.54792	3.45497	142.084	75.8061	85.3273	25.2851	117.465	74.9927	105.173	101.487	114.68	16.3844	14.9044	25.4921	57.2771	68.7179	29.3511
Xh021068c0	AT1G62520	MG	5.22136	4.85193	14.4509	18.4942	30.9205	12.9212	103.036	21.0585	182.323	1.55516	4.68564	14.4103	3.90885	1.29937	5.94006	1.09666	5.99886	4.11764	28.0095	49.6086	23.6121	16.2663	9.80416	8.20425
Xh027985c0	AT1G63140	COT	3.44953	6.9269	21.4602	3.77056	3.69462	1.14827	0	0	0	177.258	144.763	67.1641	6.8857	6.01042	17.5327	16.6697	14.1113	15.7095	3.64549	4.46757	4.2643	2.83517	9.15495	7.39321
Xh004094c1	AT1G63140	COT	52.3122	52.4396	45.3217	325.991	180.665	314.716	153.563	85.1731	156.048	102.124	143.574	46.5054	21.4765	40.3665	17.7727	27.8897	20.4842	42.3642	11.7749	14.3873	33.5161	79.3664	108.94	22.7096
Xh043508c0	AT1G65670	MG	78.812	19.4432	24.2689	39.0082	28.3954	64.3889	0	1.52315	0	0.771105	2.32165	3.12614	0	0	0	0	0	0	1.21414	0	0	0	0	0
Xh054904c0	AT1G65670	MG	919.963	245.651	812.965	7190.2	2709.78	8720.34	1937.18	3031.3	1962.09	492.01	355.3	681.54	162.978	57.5438	52.7929	110.132	16.4819	53.4147	14.5747	17.8836	19.8683	0	2.61032	13.3083
Xh014257c1	AT1G65670	MG	32.7571	15.077	22.1987	9.78867	0	34.7615	45.8475	34.5347	3.86848	70.3446	60.3505	102.261	28.4712	38.1196	22.7382	41.9355	61.3465	43.4321	9.57498	11.6525	9.00055	0	1.28674	20.3972
Xh031504c1	AT1G69860	COT	470.217	229.917	395.761	797.701	1299.59	876.99	720.573	607.242	953.757	430.728	316.533	340.327	705.677	93.9471	479.365	503.545	63.7488	294.366	89.4909	77.473	10.7886	7.19964	12.7243	38.0273
Xh009146c1	AT1G71250	COT	563.407	1299.45	1485.34	1649.88	2575.81	1041.18	9.58973	15.7277	11.3275	0	0	0.786143	0	0	0.916936	0	0	0.792919	0	0	0	0	0	0
Xh017770c1	AT1G72100	PMG	47.8064	30.4213	37.3426	1315.36	617.15	1338.78	4614.13	3441.14	4620.55	1992.2	344.349	1416.36	1989.94	435.169	1064.5	923.923	474.198	1797.1	6063.88	6712.87	5420.07	13590.1	5235.41	9496.69
Xh020750c1	AT1G72570	PMG	1.72126	6.59482	2.80119	39.0153	28.3934	77.0484	26.0022	48.7437	30.7172	0	0.772471	0	0	0	0	0	0	0	0	0	0	0	1.3025	0
Xh011104c1	AT1G75600,AT1G13370		2566.38	5411.91	3019.25	2979.7	6001.23	2123.71	117.989	92.2576	212.128	45.1277	4.11471	166.805	14.0133	1.98018	4.38806	27.4322	23.2304	30.9057	3.03044	5.30615	31.0167	15.0141	27.2549	19.506
Xh040832c1	AT1G75600,AT1G13370		734.181	1295.96	831.136	583.177	1205.87	490.239	25.4064	9.09244	22.6784	3.19719	0.804108	30.5497	0	0.835795	0.950465	2.11887	0	2.2948	0	0	1.38892	0	0	0
Xh008735c1	AT1G75600,AT1G13370		1050.98	1741.5	923.432	1929.79	2506.51	1403.81	1606.36	997.697	1637.93	1116.53	984.422	1045.84	3792.45	884.15	1883.4	1679.98	1458.16	1210.15	2984.05	2272.48	4486.36	2592.79	2725.32	3556.06
Xh016528c1	AT1G77780	COT	257.969	36.62	351.694	118.263	345.353	58.6243	0	4.56691	3.8374	11.5757	3.87449	3.12829	6.89894	0	1.85074	0	0	1.5726	0	0	1.4218	0	0	0
Xh030864c0	AT1G78710	GLOB	49.1048	15.974	76.2177	78.8604	244.874	97.8453	0	4.79855	9.55094	134.997	157.752	241.617	98.8051	53.4743	149.175	60.3714	44.2487	95.8422	94.6383	88.2344	163.914	25.4842	32.4644	27.0977
Xh025279c0	AT1G80090	PMG	90.8169	31.9504	151.026	893.612	883.819	822.583	9693.14	6687.69	6459.31	951.122	510.695	818.952	3442.06	275.031	1849.52	1508.24	127.526	1428.18	10250.6	12392.8	14100.1	13030.8	14462.8	11453.8
Xh022797c1	AT2G18880	GLOB	625.29	773.854	554.55	135.648	144.788	109.147	51.2215	38.1469	40.9225	731.861	633.459	698.498	369.685	690.695	486.564	663.671	755.114	1015	590.256	462.451	810.785	1260.62	937.723	992.467
Xh016206c0	AT2G21420	COT	126.866	140.523	156.217	96.2445	117.84	109.458	84.5018	115.384	99.1935	94.9498	118.041	307.36	302.48	384.568	202.627	70.6888	376.8	274.454	502.982	539.453	721.431	618.425	715.848	589.147
Xh005312c1	AT2G21420	COT	42.3115	56.9105	13.8838	3.29521	1.05498	5.89563	5.55458	15.7565	13.124	2.13328	7.82364	4.97409	6.31114	3.15286	3.39373	0.668021	8.00569	9.31257	8.87482	27.1277	7.73879	4.24673	20.2383	58.931
Xh029738c1	AT2G21820	PMG	5.49836	10.9356	18.0988	3935.83	499.477	4023.48	48258.7	34812.7	36912.5	286.636	45.3894	103.49	3614.07	187.103	688.041	621.897	119.138	973.929	8936.05	10487.3	14510.4	18458.8	9076.98	5333.09
Xh010919c1	AT2G23220	MG	22.3387	45.0753	38.1882	137.838	297.324	238.048	3719.22	2464.28	2716.61	767.975	182.051	152.513	673.1	307.142	312.083	520.623	401.042	407.336	1109.52	545.056	1911.62	3145.39	1338.09	703.973
Xh037258c1	AT2G23230,AT3G29190		8.62695	6.27165	6.28817	43.2691	0	10.3836	2.93432	2.74687	16.5063	606.654	808.757	473.428	222.901	243.814	235.461	583.404	328.231	927.607	63.0972	110.139	113.802	125.751	67.4577	61.3846
Xh025650c0	AT2G23260		3.72558	9.2248	9.64124	169.787	354.088	398.768	5602.1	1536.13	3550.22	859.61	697.914	1076.81	7441.15	1087.67	2161.57	1258.59	1660.97	3054.12	15697.4	14065.1	11909.2	13923.7	9491.48	16572
Xh010650c0	AT2G26050	GLOB	162.615	169.763	168.238	133.189	115.935	139.247	255.078	312.782	197.713	349.732	293.542	339.956	470.65	304.751	335.322	358.153	466.153	351.258	841.211	675.85	953.311	1261.88	1469.59	1189.47
Xh033338c0	AT2G26050	GLOB	314.552	269.676	239.323	262.991	155.828	261.517	262.406	326.322	440.496	1195.61	935.678	1178.45	212.458	864.462	561.701	894.39	921.281	1051.24	777.415	787.258	1361.32	3163.42	2327.84	2366.74
Xh030961c1	AT2G29380	PMG	82.7382	141.457	142.388	1003.84	1988.86	1315.16	1611.67	525.777	1405.69	300.588	112.729	307.144	746.004	114.44	435.928	695.475	144.413	629.789	2469.9	4094.09	5047.51	1195.47	944.904	2263.96
Xh017616c0	AT2G34990	GLOB	0.286486	3.95451	1.55603	11.3289	23.4703	5.75115	152.808	60.9538	107.55	43.9564	34.8224	39.8625	90.589	27.4789	85.3191	59.389	40.8204	90.3098	142.033	271.244	324.677	531.58	322.002	535.146
Xh029978c1	AT2G36710	GLOB	72.6348	59.6579	31.1155	1.1205	3.08908	4.24713	0	8.41215	7.07014	0	0	1.56417	0	0	0	0	0	0	0	0	0	0	0	0
Xh036349c0	AT2G47120	PMG	2.00314	0.5784	0.34179	43.7653	27.0907	73.4093	177.493	67.1441	128.3	81.0244	23.5852	19.0208	20.4261	13.2732	19.9451	31.1847	15.7292	35.8504	12.618	51.5258	9.57265	45.4956	7.34419	59.3629
Xh017097c1	AT3G04370	MG	78.298	157.939	102.671	58.9025	129.281	19.0591	16.128	22.4079	0	1.44087	2.89467	4.38034	1.60915	0	0	0.677525	0	0	1.13596	1.39209	0	0	11.1957	1.38225
Xh016716c1	AT3G11740	COT	16.3252	15.3437	11.9498	55.5275	60.5181	37.2411	1227.14	507.606	806.78	180.83	149.126	150.739	798.348	63.1765	602.536	89.5118	69.6712	140.08	2199.84	2269.9	2663.71	5178.5	5331.96	4927.8
Xh016474c1	AT3G12720	PMG	35.6989	205.418	193.031	1085.67	1103.06	1002.2	6.49552	56.3018	26.8517	0	0	0	0	0	0	0	0	0	0	0	0	0	3.91254	2.94795
Xh016567c1	AT3G12720	PMG	25.377	34.4883	15.3273	5.36989	27.4069	2.13134	0	0	0	21.3585	26.9623	17.5159	3.29476	0	2.64229	0	0	0	0	0	0	0	0	0
Xh021150c1	AT3G12720	PMG	8.25819	3.72948	6.32704	4.00474	27.3837	1.21899	0	1.61243	4.06606	45.5638	17.9688	19.3372	0.673489	0	3.28793	0.570704	1.84423	0	0	0	0	0	0	2.7308
Xh025545c0	AT3G17600	GLOB	3.43847	1.32336	4.36102	0	0	6.70057	0	0	0	320.062	239.665	314.27	517.121	185.778	384.466	107.214	228.371	319.539	139.086	115.876	113.101	55.1365	21.5453	65.5121
Xh024496c0	AT3G18180	COT	3.43947	0	7.76875	0	0	3.44379	0	0	0	70.9468	15.4842	21.8831	6.03412	0	9.25419	2.89887	0.784733	2.35686	0	0	0	1.41604	2.61215	1.47891
Xh032341c1	AT3G18180	COT	45.3325	86.7069	35.7799	3.77387	27.1407	5.74699	6.49708	0	0	13.8829	7.74279	3.9083	0	0	0	0	0	0	0	0	0	0	0	0
Xh037234c0	AT3G21370	PMG	1.03949	0	0.304612	2.61705	3.0201	8.37022	130.033	67.0058	121.975	201.235	99.9131	128.657	45.812	111.942	51.9863	344.418	761.663	494.192	255.305	57.0997	287.577	616.524	696.902	634.529
Xh009232c0	AT3G22490,AT3G22500	PMG	7.58827	9.32941	20.0764	2161.18	1172.53	2488.55	9869.33	6759.07	16940.4	170.501	759.484	150.223	3861.87	16.1094	859.966	77.1759	17.5511	191.199	751.049	1674.91	519.924	393.396	346.584	471.61
Xh020182c1	AT3G25280	COT	160.992	448.857	257.111	936.863	1174.35	1296.55	496.069	602.902	1159.67	122.579	190.805	101.403	195.557	128.566	102.176	146.244	146.043	114.505	81.0408	73.9185	141.223	45.011	73.1266	101.107
Xh024367c1	AT3G27785	COT	13.5151	15.565	11.7326	33.1558	43.1431	26.7633	3.70208	0	0	0.674454	0	0	0.846831	0	0	0	0	0	1.29553	0	0	2.78857	7.19378	0
Xh022523c0	AT3G29190	MG	43.905	34.6204	24.8429	216.64	31.9462	219.757	59.4991	52.0907	10.5463	27709.8	15160	19341.1	95.0622	22957.7	5249.76	35484.5	5714.29	41641.3	1128.62	4137.67	1667.74	936.076	861.384	264.402
Xh003850c1	AT3G42860	PMG	113.468	150.143	97.6646	46.2207	79.3217	47.3799	9.16337	18.7374	11.2531	71.2734	48.4822	88.0311	97.8876	27.8949	131.992	55.027	31.6274	103.001	51.9638	49.2423	42.7714	82.2309	30.7474	45.2243
Xh027171c1	AT3G44460	MG	101.173	236.667	101.438	722.636	387.063	895.748	617.403	712.696	521.485	0	0.657015	3.09873	1.53041	1.17699	0.821764	0	0	0	8.6239	11.9033	8.9749	0	0	2.62474
Xh019628c1	AT3G54940	PMG	331.296	681.423	1617.14	19761.5	16114	22313.9	34801.5	29481.9	32744.9	2.10792	1.67537	1.69091	9.17143	0.586987	6.5347	2.80707	0.565892	1.13335	10.5893	23.3594	56.4742	47.581	73.1746	64.4832
Xh006188c1	AT3G56350	PMG	731.965	893.427	833.214	2277.8	1521.55	2055.05	1357.76	1529.84	1533.4	1840.6	1715.3	1554.99	2490.18	1812.34	2272.94	2077.6	1848.54	2344.62	1439.79	1600.49	721.251	776.696	678.7	479.443
Xh019162c1	AT3G60730	PMG	148.631	105.293	82.0058	180.014	128.335	230.452	0	3.25688	9.14707	226.72	15.6531	22.1731	10.9343	18.7656	16.0377	111.095	450.222	47.0839	42.8942	26.0414	10.2798	0.806168	3.06903	10.8347
Xh036537c1	AT4G10020	PMG	11.7362	17.6823	9.2477	480.516	189.686	659.858	5015.95	2192.67	4501.32	180.119	529.52	468.814	2699.3	488.792	2024.84	575.138	356.236	1128.44	4844.67	8013.25	7882.66	9333.04	5622.01	8270.53
Xh042084c1	AT4G13090		512.426	260.647	251.922	1201.08	818.667	1729.7	170.325	96.0011	124.842	5.46733	7.36022	11.1392	0	1.82257	8.15303	0	0.831933	0	0	0	0	0	0	0
Xh069905c1	AT4G13090		211.601	293.091	99.6169	827.914	878.072	917.356	646.497	873.788	802.013	10.0201	12.3852	50.7717	14.6388	9.44516	11.084	20.2907	9.40997	26.7051	7.28957	11.9153	34.0976	11.3347	16.9915	26.6144
Xh010722c0	AT4G18870	GLOB	70.4398	72.1967	76.9011	198.929	89.7587	181.527	323.119	240.591	374.809	325.303	260.177	283.616	315.053	260.224	415.478	253.3	266.052	282.99	532.799	486.326	470.188	384.583	540.616	598.692
Xh028623c0	AT4G18870	GLOB	95.0439	69.6412	69.0498	20.2731	1.235	15.557	58.1305	104.694	27.9494	418.369	429.054	488.305	363.617	474.492	316.896	529.931	444.183	566.841	1476.49	1369.6	1426.86	3250.11	3134.83	1560.49
Xh031269c0	AT4G18870	GLOB	91.0023	92.143	90.6365	119.961	78.7111	105.086	198.657	416.773	224.237	235.491	196.593	328.055	135.462	220.488	206.444	186.46	254.155	234.693	551.093	363.396	415.736	454.374	541.158	931.281
Xh045502c1	AT4G18870	GLOB	74.1498	61.7096	62.763	36.3455	35.9507	49.812	179.458	213.08	103.033	126.773	108.388	51.8242	73.7346	95.7972	30.3349	117.798	74.0588	117.557	651.642	340.481	507.777	1190.61	810.412	1137.5
Xh000565c1	AT4G18870	GLOB	26.6802	70.2397	53.9206	399.647	524.182	475.099	934.078	131.759	839.625	78.7196	23.9242	119.255	646.229	69.8771	184.156	115.205	36.2769	181.141	320.523	547.729	340.184	47.758	82.1066	53.5363
Xh011515c0	AT4G18870,AT5G54070		13.1783	29.2937	21.4017	233.247	183.196	250.66	1078.9	340.559	1636.04	335.612	131.01	358.354	315.903	94.5198	315.052	334.791	54.2342	321.684	1852.12	2081.67	1999.34	1655.29	1790.69	1420.5
Xh034430c1	AT4G24650	GLOB	28.236	39.3389	62.6845	51.3741	132.948	39.6849	1.40306	19.9807	3.315	60.7751	211.685	121.733	185.754	768.004	74.2695	21.8465	155.952	48.4462	309.898	318.643	1311.85	468.381	423.877	789.96
Xh023571c0	AT4G25140	PMG	76.8321	615.975	553.207	16275.6	13859.7	21598.1	54050	19811.3	52179.9	3534.85	2510.35	3635.36	15412.3	2617.5	13105.3	10429.4	3768.4	7318.57	19826.4	27694.2	20617.3	14751.5	8563.61	4154.27
Xh011469c1	AT4G26050	PMG	26.5014	35.6233	26.0583	29.2506	26.8401	18.9665	29.9213	61.3294	79.7946	105.79	184.642	70.1704	214.925	104.862	116.582	503.93	207.567	452.898	320.906	367.135	420.253	284.013	798.582	417.947
Xh039447c1	AT4G26050	PMG	2.4622	1.57088	0.729044	11.5217	9.3963	18.1362	288.646	93.8706	308.049	28.807	48.5445	83.1568	117.432	50.4893	112.697	81.8862	33.3691	145.103	342.889	482.28	642.254	708.102	547.631	617.882
Xh016159c0	AT4G29620,AT4G29570,AT4G29650,AT4G29580		211.318	252.617	301.965	261.042	1139.36	388.841	1829.36	596.889	1209.14	94.8447	90.6992	110.681	81.968	65.7941	62.8076	55.4462	67.2235	35.2003	191.487	148.096	235.651	389.027	755.536	314.617
Xh018969c0	AT5G07210	COT	8.18792	1.32644	1.86372	0	0	3.47068	0	0	0	166.659	201.181	95.5034	480.011	196.465	244.538	143.009	151.571	132.748	36.967	23.3778	4.40254	8.54204	4.11729	8.84662
Xh004659c1	AT5G07210	COT	86.2359	77.9733	49.8747	17.7596	14.2591	17.664	39.9407	51.067	0	83.4327	84.8261	52.1533	63.4443	39.3756	14.6239	84.5348	69.2691	71.4629	108.2	100.741	88.5121	157.628	178.977	211.625
Xh010098c1	AT5G07210,AT1G49190	COT	162.623	76.0788	65.398	71.9495	11.1324	70.9076	156.43	252.534	150.124	293.026	319.13	169.589	135.985	359.56	40.8636	273.331	198.875	312.237	522.791	404.296	512.484	1269.07	1452.87	1186.61
Xh025306c0	AT5G07260	COT	973.693	658.236	735.758	761.503	466.757	781.15	105.981	192.56	158.352	297.979	299.241	170.708	204.273	317.835	158.918	203.765	173.978	145.532	132.104	163.189	146.231	140.444	194.899	198.363
Xh028077c1	AT5G07260	COT	365.803	416.532	247.278	366.262	820.735	716.371	277.153	253.596	242.67	86.6029	284.845	35.7545	135.64	86.7062	12.9317	81.2722	85.8707	75.4121	8.26448	6.34358	10.5724	17.0125	10.0523	39.7788
Xh013975c1	AT5G07330	PMG	3.5567	8.19371	7.43035	1063.63	823.158	1562.49	18869.4	6818.41	16599.1	128.705	270.683	103.563	679.242	106.528	302.056	261.257	66.4136	152.137	194.947	337.542	433.189	154.194	173.063	176.206
Xh017295c1	AT5G07330	PMG	9.49026	4.68017	7.64061	2512.55	1212.62	4098.92	24553.8	4110.83	17209.4	510.051	227.87	808.604	7176.7	400.559	4775.15	1439.81	306.627	2466.56	28772.4	42344.5	44826	21401.7	19715.9	13779.7
Xh029656c0	AT5G07500	MG	341.06	392.427	429.027	265.108	611.657	288.027	537.354	552.025	889.906	583.536	637.173	519.89	729.279	593.171	318.692	467.638	908.662	454.431	942.475	1055.49	1481.11	1897.32	1798.16	2426.52
Xh007940c0	AT5G07500	MG	311.959	410.856	356.093	224.301	461.141	242.009	150.928	275.616	112.704	928.996	1181.37	1083.68	717.46	1288.9	593.278	981.43	1376.57	808.085	277.03	388.021	402.135	254.045	195.838	180.979
Xh023702c1	AT5G07500	MG	2.69875	38.1805	47.0429	1618.77	2028.52	1436.2	148.294	169.472	274.011	0	0	0	0	0	0	0	0	0	0	0	0	0	0	0
Xh031171c1	AT5G07500	MG	15.0638	13.9501	16.4639	195.27	121.958	157.481	668.261	1842.38	1527.71	2820.6	3715.96	4124.65	731.494	5072.24	3001.42	3072.15	3773.48	3617.64	439.275	423.493	492.978	88.8676	164.37	619.976
Xh022794c1	AT5G07850	GLOB	0	0.552975	1.04356	14.6433	25.0434	28.7628	196.103	0	41.8258	0	0	3.03901	0	0	0	0	0	0	1.44658	0	18.2257	0	10.5468	17.5919
Xh032350c1	AT5G07850	GLOB	85.5514	75.4008	156.125	288.134	286.325	407.284	626.818	235.315	624.109	75.6508	27.7506	42.1586	92.6979	13.4342	31.5429	21.8136	82.5271	27.3888	70.9592	90.0398	275.554	128.415	53.3898	150.19
Xh028527c1	AT5G09490	GLOB	1300.73	2467.67	1437.08	1716.92	3012.13	1486.76	598.963	510.932	618.26	1047.06	803.611	1086.01	1321.23	1243.17	1530.52	1547.96	1070.31	996.441	366.358	274.276	114.763	55.5803	32.4776	56.867
Xh008070c1	AT5G09490	GLOB	2460.38	4214.15	3316.45	2939.97	6712.28	2503.95	1688.17	1291.89	1955.65	1445.4	967.382	1268.91	1147.5	1305.75	1396.96	1800.68	1349.52	1312.74	630.117	663.764	466.861	270.296	150.379	156.86
Xh005707c0	AT5G09640	MG	22.8891	22.2827	16.0746	396.156	44.8376	479.006	189.837	149.193	134.991	96.0542	89.0051	107.86	317.351	317.019	145.841	263.146	81.0735	289.863	121.879	51.4326	29.7102	85.6303	43.2323	22.0558
Xh023872c1	AT5G10220	COT	833.449	1102.83	1076.19	2047.68	1380.12	1684.17	470.638	438.031	483.081	199.648	122.603	258.031	222.442	202.681	132.56	59.9135	282.416	91.5438	460.557	539.103	350.912	512.887	343.39	673.919
Xh010235c0	AT5G11320	MG	0	0.79119	0	0	10.3189	0	0	10.6481	0	3.97275	13.6113	1.30154	13.7943	2.86291	3.06931	5.74295	2.08858	4.09445	20.9287	4.40865	52.2662	218.549	148.765	116.111
Xh023791c1	AT5G11320	MG	169.767	48.7859	84.7637	15.0198	61.1215	16.8911	8.96169	16.7835	3.52894	5.91991	10.5396	3.97228	8.82661	7.28761	7.90108	4.92686	10.6624	3.33836	4.14354	7.59185	12.1033	3.60828	7.79152	42.4304
Xh006355c1	AT5G12020	COT	51.4255	245.75	336.727	195.333	476.814	295.47	1681.93	393.036	2280.1	129.11	200.854	140.376	243.363	54.0761	179.831	226.98	56.7957	98.7432	114.033	164.255	256.099	199.154	49.5116	51.2691
Xh028760c0	AT5G14860	GLOB	6.00882	12.5383	13.0419	12.5787	19.0396	1.91145	199.929	222.234	271.041	26.0794	3.29615	6.35589	41.0511	7.09553	3.94717	23.7922	3.34696	12.1306	58.5314	34.1615	45.5724	96.957	34.782	34.7802
Xh001310c1	AT5G14860,AT2G36760		210.603	50.4769	207.012	120.61	225.998	138.489	2214.15	1422.55	2389.82	662.178	498.156	891.588	2274.04	486.039	1872.3	976.876	875.554	1337.72	8357.89	10291.5	7900.71	4096.1	4860.91	4905.45
Xh033425c1	AT5G18210	PMG	87.5605	37.2849	23.929	22.1415	54.3438	24.7221	151.823	60.9666	97.9321	220.238	290.889	295.31	1296.24	247.327	557.723	604.601	392.151	646.067	1949.9	2875.72	1643.82	864.46	948.999	1017.54
Xh004699c1	AT5G20860	MG	358.713	240.707	511.24	2880.26	4136.03	4590.93	956.215	518.088	553.925	964.409	778.481	603.011	37.8968	76.3815	61.1753	61.9761	44.4387	54.244	8.25133	1.31701	2.38059	1.39938	0	2.19282
Xh003143c1	AT5G23650	COT	144.416	140.508	90.7434	506.598	515.2	474.13	76.6008	27.8591	87.0305	534.728	601.317	375.172	706.896	676.672	670.275	289.529	597.82	487.891	351.707	354.484	170.449	187.392	122.94	235.663
Xh018737c1	AT5G24440	COT	287.386	187.824	361.425	538.693	577.902	497.386	624.187	1149.64	315.318	612.222	855.294	710.615	1446.64	950.18	1086.55	1089.6	1048.53	1157.08	2840.29	2603.79	2618.71	1968.82	2458.12	2220.64
Xh012937c1	AT5G25410,AT1G10190,AT2G17750,AT4G17860,AT2G24950,AT2G20170,AT4G10210,AT5G46820		506.178	362.793	185.348	281.839	159.214	196.245	10.2354	43.543	9.15199	422.624	327.108	263.815	1.9337	87.4586	44.7727	66.4612	55.7347	63.6833	0.544959	2.00558	6.43567	2.33126	7.33308	6.37601
Xh046580c1	AT5G25410,AT4G17860,AT2G24950,AT4G10210,AT5G46820		61.0674	40.1968	61.8411	78.5148	66.2806	82.6687	2.66679	3.74921	22.3483	46.4312	31.6667	11.5903	11.1138	6.46613	5.33778	7.83209	2.58619	10.7461	0	1.22779	7.39124	9.33237	2.15188	2.43685
Xh000337c1	AT5G35900	GLOB	0	1.98801	4.99011	88.1561	35.7275	57.5153	3.25012	1.52222	3.83789	0	0	0.782085	0	0	0	0	0	0	0	0	0	0	0	0
Xh013314c1	AT5G39160	MG	0.564796	1.29414	2.975	820.256	1256.85	1416.51	290.845	58.8142	174.064	2.29983	0	0	0	0	0	1.44307	0	4.69037	2.41992	4.44345	1.41683	28.8995	3.91241	2.94323
Xh025998c1	AT5G39260,AT5G39270		1899.04	1310.33	1338.3	658.043	1414.17	511.034	65.661	36.15	31.4699	34.3592	14.2715	32.004	0.679744	0	0	0	0.61891	0	8.04236	5.77182	1.12067	19.8217	2.06176	57.0472
Xh033211c1	AT5G39260,AT5G39270		147.789	291.202	630.745	147.646	502.338	87.8293	6.19556	4.3544	9.13255	202.475	21.8484	81.5975	0	1.67368	1.7989	0	0	0	0	0	4.15581	0	0	0
Xh034133c1	AT5G39260,AT5G39270		16.0974	12.7108	16.7466	184.835	202.398	274.13	24.7761	38.4046	21.4642	7.40873	16.22	12.4683	40.219	19.4134	11.6579	9.13063	7.81481	11.9899	8.49533	15.1538	11.9168	3.04939	26.3817	8.22709
Xh017923c0	AT5G40420,AT3G27660	PMG	64.1964	284.405	140.678	17244.4	27970.4	21460.5	83046.5	37725.8	116641	858.698	1225.86	628.217	7979.6	217.933	4009.05	1258.27	585.073	3080.41	11719.3	16596.1	8091.69	6948.89	5841.78	8695.58
Xh023696c1	AT5G40420,AT3G27660,AT3G01570	PMG	21.9216	57.76	29.8427	706.542	589.201	658.453	2113.74	1401.99	2798.9	693.048	427.906	493.742	2073.76	369.68	988.846	1174.59	324.9	736.015	2443.32	2865.71	2746.29	2215.82	1446.88	1974.54
Xh020980c1	AT5G45690,AT1G29680	PMG	38.362	89.6008	138.066	2579.45	2889.06	4093.98	11794.3	6640.18	16484.9	1497.35	640.691	1051.06	5707.63	1086.24	2683.41	2774.67	1248.36	3878.4	7172.24	10425.2	6319.9	1387.62	2140.34	1910.81
Xh011989c1	AT5G54000	PMG	111.137	153.619	127.646	151.042	60.1434	187.547	59.1574	292.962	113.536	161.465	230.477	202.847	219.157	170.724	200.456	161.993	239.408	171.319	76.1558	114.438	15.1817	81.9395	82.0333	74.0376
Xh020502c1	AT5G55240,AT4G26740	PMG	9.69664	24.1203	35.551	509.285	261.839	656.525	885.785	698.698	708.718	90.0442	205.937	150.461	1209.46	23.4372	317.667	113.979	84.7237	225.347	1279.94	2160.89	1633.19	523.164	770.938	856.45
Xh005047c1	AT5G55240,AT4G26740	PMG	94.6798	92.9243	102.279	827.443	479.918	1029.03	4487.46	2270.9	4417.23	598.642	455.945	538.284	4868.05	611.811	2224.39	1124.07	99.2569	1278.36	6102.03	7166.18	5751.62	5913.98	4841.94	4624.66
Xh009826c1	AT5G57260	PMG	0	0	0.934335	2.51587	0	0	0	0	0	37.4149	58.3492	39.3248	21.9663	1.09731	67.2345	0	1.00108	1.00403	3.10811	0	0	0	0	0
Xh002912c1	AT5G58180	GLOB	400.404	386.749	434.153	364.556	292.935	357.129	659.064	331.66	372.624	627.77	623.333	593.704	1325.03	718.879	1079.54	573.922	496.787	747.02	2195.78	2278.07	2030.87	1721.42	1801.68	1556.3
Xh029481c1	AT5G58820	GLOB	4.56219	3.42118	26.8766	57.0471	25.0747	47.6318	0	0	0	35.1939	9.9951	27.8567	0.724838	2.1774	7.97099	5.02421	2.98426	1.97941	0	1.25215	0	5.93948	3.28613	5.62342
Xh004158c0	AT5G58820,AT5G58840	GLOB	90.087	36.941	80.9041	68.7568	78.2931	63.8132	3.30317	0	7.80493	61.1029	24.7236	8.60482	19.8371	49.8183	54.8797	8.77087	9.5074	10.9075	2.45018	7.45557	0	1.42664	0	2.90539
Xh016724c1	AT5G60220	PMG	106.871	144.819	139.512	465.66	277.677	500.021	1653.13	1693.21	1476.45	1347.01	2008.87	1796.21	3115.21	1637.67	2954.31	1269.75	1504.94	2170.88	4016.65	4141.89	4796.53	3303.06	3612.9	6072.21
Xh019729c1	AT5G60220	PMG	344.791	289.139	304.344	345.006	385.849	285.843	464.794	445.06	421.831	1107.49	1285.61	1446.43	183.852	753.79	630.787	318.721	1378.06	458.222	129.752	116.606	155.711	239.094	172.278	436.102
Xh014646c1	AT5G65510	PMG	9.21516	19.5244	6.76851	157.607	36.3794	90.6975	77.6129	106.257	74.1953	0.761887	0.765471	3.12116	1.7011	0	0	0	0	4.75989	0	0	0	1.46292	1.29405	0

## Sheet: Fig. 4B
Supplemental Data S1: Expression data for genes analysed in Figure 4. Homologues of A. thaliana seed genes identified in X. humilis used to create the heatmaps in Fig. 4B including DESeq2 normalised counts across the analysed sample conditions
gene_id	orthologue_ids	XhSeed-E1	XhSeed-E2	XhSeed-E3	XhSeed-M1	XhSeed-M2	XhSeed-M3	XhSeed-D1	XhSeed-D2	XhSeed-D3	XhLeaf-100RWC1	XhLeaf-100RWC2	XhLeaf-100RWC3	XhLeaf-080RWC1	XhLeaf-080RWC2	XhLeaf-080RWC3	XhLeaf-060RWC1	XhLeaf-060RWC2	XhLeaf-060RWC3	XhLeaf-040RWC1	XhLeaf-040RWC2	XhLeaf-040RWC3	XhLeaf-005RWC1	XhLeaf-005RWC2	XhLeaf-005RWC3
Xh017372c1	AT1G02700	3.96796	16.127	8.33659	1110.07	667.627	1429.25	12199.6	5475.66	13909.2	239.621	77.5821	729.266	5351.52	196.537	1570.67	1239.67	81.3239	1217.18	15776.3	20706.9	28497.1	9887.35	8485.58	7264.55
Xh010326c1	AT1G04560	6.85626	4.57903	6.05035	1466.09	674.199	2304.55	21749.7	8682.52	19782.7	293.374	242.803	98.9473	1012.76	32.3375	534.69	42.1738	45.6745	115.571	2512.91	3363.27	4635.47	1859.37	1536.33	823.33
Xh004693c1	AT1G04560	89.9366	160.059	108.037	43729	72695.6	58618.6	152030	53350.7	145834	12176.5	9944.88	10355.2	71690.5	4260.12	38339.4	19272.4	1964.48	21722.8	115246	163959	183251	60245.9	85089.1	100393
Xh010138c0	AT1G05510	8.93003	40.5029	104.412	8385.39	11966.4	12053.7	14171.3	13045	21678.5	1183.45	629.282	1633.74	6851.63	380.852	4390.14	4036.11	624.287	2884.59	9341.48	13134.6	10387	4449.46	4613.47	6066.75
Xh003069c1	AT1G12130	139.137	142.543	157.2	546.61	510.256	621.646	420.135	307.222	413.89	642.318	693.015	756.689	1285.75	710.953	1024.39	1005.75	917.901	997.917	1316.94	1196.96	988.064	2344.7	1981.16	1877.07
Xh029250c1	AT1G27461	13.8253	56.5329	40.2996	3899.73	2258.05	4191	4994.4	5523.13	5784.48	0	0.594016	0.82334	0	0	0	0	0	0	0	5.93111	3.00282	3.07224	2.0068	4.12709
Xh023084c1	AT1G27990	26.6945	89.4545	96.1762	5243.26	5444.91	6170.84	23947.6	8528.44	24741.6	1339.57	703.123	1157.86	8038.8	274.725	3424.43	1464.75	295.191	2713.35	20006	21346.2	28848.5	26338.7	20097.5	28632.2
Xh026364c1	AT1G47980	91.8263	18.581	107.866	8555.4	2238.03	12211.9	94864.8	24803.9	98884.6	1990.53	1669.4	2707.29	31706.3	1047.19	13110.3	4317.51	737.962	22643.8	303538	502557	340950	609201	293334	503153
Xh029739c1	AT1G48130	176.032	1519.02	1047.45	49119.4	76811.7	72165.6	76200.9	34665.8	115259	7440.33	2087.91	4826.2	35106.7	4490.45	14146.3	13138.8	2954.3	9204.88	28463.8	61440.9	35455.7	22811.8	10053.4	10440.1
Xh002734c1	AT1G54870,AT3G05260	26.6606	35.4007	38.3033	6835.84	8269.63	10559	123462	23794	105354	851.187	653.892	1001.51	18015.8	260.666	17042.4	1946.02	161.159	2083.89	67833.8	83327.4	92340.4	42094.2	85367.1	34110.4
Xh011702c1	AT1G67100	130.244	415.788	240.133	2083.05	2966.96	1741.45	4375.77	3333.57	3407.2	254.067	199.039	66.7907	16.0762	328.667	12.2367	60.6742	365.819	84.0623	180.953	280.733	334.428	96.8496	272.106	317.064
Xh021610c1	AT1G67100	120.583	571.552	185.501	3401.89	4649.58	3442.29	988.864	1379.29	808.113	0	0	0	0	0	0	0	0	0.570827	7.79328	24.6444	27.458	11.7388	28.3757	9.84654
Xh017770c1	AT1G72100	47.8064	30.4213	37.3426	1315.36	617.15	1338.78	4614.13	3441.14	4620.55	1992.2	344.349	1416.36	1989.94	435.169	1064.5	923.923	474.198	1797.1	6063.88	6712.87	5420.07	13590.1	5235.41	9496.69
Xh032128c1	AT1G73190,AT1G17810	27.5124	73.8621	51.8684	47252.5	78517.5	42140	66029.3	32136.3	63027.6	0	0	0	1.82573	0	1.6905	0	0	0.765709	16.8072	8.83263	92.212	68.1516	8.31099	31.1277
Xh025279c0	AT1G80090	90.8169	31.9504	151.026	893.612	883.819	822.583	9693.14	6687.69	6459.31	951.122	510.695	818.952	3442.06	275.031	1849.52	1508.24	127.526	1428.18	10250.6	12392.8	14100.1	13030.8	14462.8	11453.8
Xh029738c1	AT2G21820	5.49836	10.9356	18.0988	3935.83	499.477	4023.48	48258.7	34812.7	36912.5	286.636	45.3894	103.49	3614.07	187.103	688.041	621.897	119.138	973.929	8936.05	10487.3	14510.4	18458.8	9076.98	5333.09
Xh029685c0	AT2G28420	4.71697	8.85232	6.40953	87.375	20.8194	211.745	5189.92	4208.28	4938.5	28.8758	51.0557	46.2833	1011.71	63.5377	465.17	198.677	93.002	360.585	2587.5	3287.72	3119.36	1620.7	1150.75	1750.9
Xh001442c1	AT2G28490,AT4G36700	35.7389	227.362	148.317	112056	65982	113588	27499.9	29231.1	26628.4	0	0	0	0	0	0	0	0	0	0	0	1.43748	1.43346	2.48765	4.49288
Xh001060c0	AT2G36640,AT3G53040	45.4025	224.138	128.334	17661.1	11374.3	26425.7	90345.3	111019	83950.8	142.081	1285.71	463.466	4277.42	9.93768	254.212	19.7558	24.5006	127.665	8604.99	17830.2	18894.1	14537.5	22606.3	19677.7
Xh003994c0	AT2G36640,AT3G53040	115.664	319.232	182.523	2063.85	869.506	2284.82	9125.05	4636.98	9076.42	3471.59	892.21	4369.99	16356.9	507.306	9531.21	7205.39	1367.86	6932.61	41130.6	62379.1	49651.1	46367.4	42880.8	37374.9
Xh047063c1	AT2G38905	0	0.693331	0.317873	207.308	356.653	217.912	252.815	114.118	490.243	0	0	0	0	0	6.53529	0	0	0	15.9856	4.44994	17.9082	0	4.1809	0
Xh004943c1	AT2G38905	69.3899	154.192	105.444	3339.14	4001.26	3359.14	3440.27	666.087	2987.4	1954.58	1484.21	2256.31	6056.54	771.512	5369.4	3077.91	438.677	2342.59	1491.07	2196.13	1313.12	198.412	237.936	213.017
Xh027872c0	AT2G47770	30.8936	109.272	79.7522	9525.43	13270.7	10670.6	53226.8	17098.6	47896	6010.19	1979.51	9605.04	43106.8	1665.17	22507.2	6049.08	1911.52	14906.8	78387.6	109855	98597.3	86867.1	62311.9	133330
Xh035470c0	AT3G18570	153.462	301.367	234.352	533.276	891.338	630.811	393.835	301.918	485.688	437.572	255.593	283.235	520.132	502.734	518.951	259.696	177.461	209.662	509.425	489.215	510.025	530.802	283.084	336.854
Xh037234c0	AT3G21370	1.03949	0	0.304612	2.61705	3.0201	8.37022	130.033	67.0058	121.975	201.235	99.9131	128.657	45.812	111.942	51.9863	344.418	761.663	494.192	255.305	57.0997	287.577	616.524	696.902	634.529
Xh009232c0	AT3G22490	7.58827	9.32941	20.0764	2161.18	1172.53	2488.55	9869.33	6759.07	16940.4	170.501	759.484	150.223	3861.87	16.1094	859.966	77.1759	17.5511	191.199	751.049	1674.91	519.924	393.396	346.584	471.61
Xh028400c1	AT3G22640	482.906	2235.73	1303.45	344544	131670	561160	239501	391084	211117	24.4523	10.4363	30.0798	0.87527	23.3101	15.891	11.472	4.03923	7.92949	5.30323	19.8084	7.26872	3.17211	3.97886	10.4061
Xh017923c0	AT3G27660	64.1964	284.405	140.678	17244.4	27970.4	21460.5	83046.5	37725.8	116641	858.698	1225.86	628.217	7979.6	217.933	4009.05	1258.27	585.073	3080.41	11719.3	16596.1	8091.69	6948.89	5841.78	8695.58
Xh023696c1	AT3G27660,AT3G01570,AT2G25890,AT5G40420	21.9216	57.76	29.8427	706.542	589.201	658.453	2113.74	1401.99	2798.9	693.048	427.906	493.742	2073.76	369.68	988.846	1174.59	324.9	736.015	2443.32	2865.71	2746.29	2215.82	1446.88	1974.54
Xh040396c1	AT3G51810	14.2441	49.4043	28.8517	1829.11	1388.05	2028.38	6241.75	6035.61	6418.74	13.359	5.61312	15.4796	145.596	0	90.2542	10.788	19.1215	31.2316	346.39	337.957	307.498	108.574	428.799	131.107
Xh019628c1	AT3G54940	331.296	681.423	1617.14	19761.5	16114	22313.9	34801.5	29481.9	32744.9	2.10792	1.67537	1.69091	9.17143	0.586987	6.5347	2.80707	0.565892	1.13335	10.5893	23.3594	56.4742	47.581	73.1746	64.4832
Xh006188c1	AT3G56350	731.965	893.427	833.214	2277.8	1521.55	2055.05	1357.76	1529.84	1533.4	1840.6	1715.3	1554.99	2490.18	1812.34	2272.94	2077.6	1848.54	2344.62	1439.79	1600.49	721.251	776.696	678.7	479.443
Xh007005c1	AT3G61040	5.9258	10.3783	24.7955	34.6584	65.5605	49.2863	1234.22	190.257	868.655	1.88488	1.26136	0.636769	3.51251	0	0	2.04251	1.74382	3.19998	1.71231	4.19604	2.00334	1.15313	3.6868	10.9288
Xh033735c1	AT4G09600,AT4G09610	0.387818	6.11973	3.46386	13.2802	14.6521	12.0063	2.41307	4.35868	14.7913	3688.59	3967.89	3409.96	139.613	3063.38	899.714	1578.67	5744.46	3780.65	22.9992	3.116	5.8311	1.20258	0	0
Xh034878c1	AT4G09600,AT4G09610	14.7681	33.975	28.4042	930.154	869.416	1169.25	16.6073	8.78292	4.95194	17.2813	11.7225	9.27397	0	1.12777	10.9638	19.3926	0.941181	20.0545	6.68168	4.12576	5.59515	3.29755	0	0
Xh045310c1	AT4G09600,AT4G09610	15.2831	2.50412	9.42123	212.059	166.164	195.893	16000.3	424.408	11752.9	10.7127	6.7873	13.2948	67.8941	1.62407	37.384	7.65129	5.72535	23.6332	79.1543	105.827	97.8513	19.7912	72.2277	36.3335
Xh036537c1	AT4G10020	11.7362	17.6823	9.2477	480.516	189.686	659.858	5015.95	2192.67	4501.32	180.119	529.52	468.814	2699.3	488.792	2024.84	575.138	356.236	1128.44	4844.67	8013.25	7882.66	9333.04	5622.01	8270.53
Xh028158c1	AT4G16160	315.425	535.374	512.997	2726.81	1955.75	2840.44	4303.5	2636.04	4836.57	489.468	408.651	465.892	2329.65	435.033	1661.68	628.839	362.453	777.873	1080.04	1969.64	1039.38	348.472	460.741	412.745
Xh034927c1	AT4G16160	131.658	282.827	268.396	4686.01	3456.61	4714.56	3724.6	2256.74	3790.92	4300.06	5181.13	7055.15	28881.4	3440.93	19451.2	8770.62	1895.07	11558.6	15537.9	23334.5	13545.2	6343.68	6546.89	8662.26
Xh004392c0	AT4G36700	1.33621	0.528103	0.498149	1.00678	0	1.76966	0	4.95285	0	4.77065	2.21832	11.4509	11.0373	5.80174	23.3327	10.2369	9.35761	18.711	16.1564	21.9538	23.5676	28.8586	45.414	42.9977
Xh031070c1	AT5G01300	37.7882	120.824	38.9817	7492.59	4679.37	7868.09	22345.5	8831.22	20210.5	587.406	296.23	630.067	13928.3	661.96	2963.34	755.028	248.838	1915.54	13451	21435.5	19558.2	12593.8	6560.47	6128.2
Xh011197c0	AT5G01670	40.168	9.8637	17.7854	1586.15	380.484	2028.53	13392.6	6982.27	11958.9	443.128	459.808	520.845	2541.23	354.01	2260.79	485.739	606.167	2625.04	7485.84	15908.7	6753.12	2643.82	6617.92	10458.5
Xh013975c1	AT5G07330	3.5567	8.19371	7.43035	1063.63	823.158	1562.49	18869.4	6818.41	16599.1	128.705	270.683	103.563	679.242	106.528	302.056	261.257	66.4136	152.137	194.947	337.542	433.189	154.194	173.063	176.206
Xh017295c1	AT5G07330	9.49026	4.68017	7.64061	2512.55	1212.62	4098.92	24553.8	4110.83	17209.4	510.051	227.87	808.604	7176.7	400.559	4775.15	1439.81	306.627	2466.56	28772.4	42344.5	44826	21401.7	19715.9	13779.7
Xh029656c0	AT5G07500	341.06	392.427	429.027	265.108	611.657	288.027	537.354	552.025	889.906	583.536	637.173	519.89	729.279	593.171	318.692	467.638	908.662	454.431	942.475	1055.49	1481.11	1897.32	1798.16	2426.52
Xh007940c0	AT5G07500	311.959	410.856	356.093	224.301	461.141	242.009	150.928	275.616	112.704	928.996	1181.37	1083.68	717.46	1288.9	593.278	981.43	1376.57	808.085	277.03	388.021	402.135	254.045	195.838	180.979
Xh023702c1	AT5G07500	2.69875	38.1805	47.0429	1618.77	2028.52	1436.2	148.294	169.472	274.011	0	0	0	0	0	0	0	0	0	0	0	0	0	0	0
Xh031171c1	AT5G07500	15.0638	13.9501	16.4639	195.27	121.958	157.481	668.261	1842.38	1527.71	2820.6	3715.96	4124.65	731.494	5072.24	3001.42	3072.15	3773.48	3617.64	439.275	423.493	492.978	88.8676	164.37	619.976
Xh005707c0	AT5G09640,AT3G12203	22.8891	22.2827	16.0746	396.156	44.8376	479.006	189.837	149.193	134.991	96.0542	89.0051	107.86	317.351	317.019	145.841	263.146	81.0735	289.863	121.879	51.4326	29.7102	85.6303	43.2323	22.0558
Xh017135c0	AT5G16460	99.8802	91.3318	60.5193	227.246	461.636	391.601	345.197	284.297	604.664	527.804	422.009	552.851	1941.4	579.146	1010.57	832.879	335.99	766.151	2526.65	2979.04	2850.94	2130.87	1947.73	2012.99
Xh002650c0	AT5G18450	18.8245	34.0067	10.6796	8.98956	0	12.9662	202.205	88.4344	102.046	156.953	115.752	191.967	467.942	132.423	513.943	553.557	324.003	713.108	3270.22	2670.76	3594.64	4609.49	5274.13	4937.52
Xh031190c0	AT5G18450	9.89339	2.397	2.61117	24.2972	4.59041	29.6822	684.902	762.448	793.929	4.04226	18.7197	14.8771	57.0481	3.24654	98.949	37.2283	10.2938	117.395	2496.43	3818.39	3546.16	4795.14	3760.22	3006.22
Xh013085c1	AT5G18450	4.03772	2.97517	3.73774	3301.61	5313.89	3770.15	22178.6	5226.02	21725.9	0	0	0.780353	0	2.57465	22.0872	2.89872	4.69887	4.71125	48.6068	59.5207	24.182	228.306	168.885	36.9538
Xh001447c1	AT5G18450	52.9639	47.5348	57.7359	205.265	429.125	311.989	391.407	171.065	320.233	91.6413	145.001	158.362	401.646	126.347	221.584	72.5668	169.098	96.6364	418.67	418.483	564.054	920.629	987.394	825.648
Xh020946c1	AT5G18450	10.8365	5.0244	10.8908	58.5968	6.77108	64.533	2088.93	681.107	1560.64	7.35478	3.60474	22.8703	70.2619	5.9783	47.0308	13.6633	57.654	107.173	2908.58	4817.58	6196.48	8113.06	4502.5	9851.46
Xh023575c0	AT5G24130	95.1995	251.78	367.441	4871.46	5786.02	4977.51	4784.6	1824.74	5097.17	2333.95	1386.17	1524.09	6377.37	545.326	1701.83	5861.82	758.944	3472.11	13157	12400.9	7106.37	4067.59	3952.83	6046.04
Xh015797c0	AT5G39720	55.4048	49.4	56.5997	51.4526	4.34607	17.2913	35.6057	34.7379	3.48799	235.316	201.693	280.691	180.794	285.787	168.993	230.612	336.667	239.302	88.4509	70.0708	120.257	60.1913	39.8554	60.0052
Xh003006c1	AT5G39720	168.889	120.971	139.471	206.238	347.852	274.804	746.136	290.784	623.99	201.306	316.792	283.005	715.913	238.526	353.859	214.008	245.986	299.019	648.914	720.389	849.88	483.939	485.036	1132.96
Xh010522c1	AT5G44120,AT1G03880,AT1G03890,AT4G28520	166.656	553.604	387.578	513629	715700	514491	75025.8	65388.6	54796.4	0	0	3.88924	10.8659	1.43543	0	0	0	0	0.812846	1.72388	0	1.34984	3.52671	0
Xh023823c1	AT5G44120,AT1G03880,AT1G03890,AT4G28520	1130.83	7608.14	4185.89	431636	718407	402574	39844.8	58278.6	34365	0	0	0	0	0	0	0	0	0	0	0	0	0	0	1.47805
Xh020980c1	AT5G45690,AT1G29680,AT4G18920	38.362	89.6008	138.066	2579.45	2889.06	4093.98	11794.3	6640.18	16484.9	1497.35	640.691	1051.06	5707.63	1086.24	2683.41	2774.67	1248.36	3878.4	7172.24	10425.2	6319.9	1387.62	2140.34	1910.81
Xh023571c0	AT5G51210,AT4G25140,AT2G25890	76.8321	615.975	553.207	16275.6	13859.7	21598.1	54050	19811.3	52179.9	3534.85	2510.35	3635.36	15412.3	2617.5	13105.3	10429.4	3768.4	7318.57	19826.4	27694.2	20617.3	14751.5	8563.61	4154.27
Xh020502c1	AT5G55240,AT4G26740	9.69664	24.1203	35.551	509.285	261.839	656.525	885.785	698.698	708.718	90.0442	205.937	150.461	1209.46	23.4372	317.667	113.979	84.7237	225.347	1279.94	2160.89	1633.19	523.164	770.938	856.45
Xh005047c1	AT5G55240,AT4G26740	94.6798	92.9243	102.279	827.443	479.918	1029.03	4487.46	2270.9	4417.23	598.642	455.945	538.284	4868.05	611.811	2224.39	1124.07	99.2569	1278.36	6102.03	7166.18	5751.62	5913.98	4841.94	4624.66

## Sheet: non-DE genes
Supplemental Data S1: Average expression data and GO terms of homologues of A. thaliana seed genes, which were not differentially expressed in either Xerophyta seed development or leaf desiccation are also given.
gene	best_hit	ave_seed	ave_leaf	gene_description	GO Biological Process	GO IDs
AT3G05860	Xh019785c1	2.93675	0.995793	MADS-box transcription factor family protein	multicellular organism development [GO:0007275]; positive regulation of transcription by RNA polymerase II [GO:0045944]	GO:0000981; GO:0000987; GO:0003700; GO:0005634; GO:0007275; GO:0008134; GO:0043565; GO:0044212; GO:0045944; GO:0046983
AT5G35900	Xh002028c1	5.80479	0.772722	LOB domain-containing protein 35
AT2G14690	Xh019565c1	2.84723	0	Glycosyl hydrolase superfamily protein	xylan catabolic process [GO:0045493]	GO:0031176; GO:0045493
AT5G11320	Xh014726c1	7.77934	0.151223	Flavin-binding monooxygenase family protein	auxin biosynthetic process [GO:0009851]; cotyledon development [GO:0048825]; inflorescence development [GO:0010229]; phyllome development [GO:0048827]; positive regulation of flower development [GO:0009911]	GO:0000139; GO:0004499; GO:0005654; GO:0005783; GO:0005789; GO:0005794; GO:0005829; GO:0009851; GO:0009911; GO:0010229; GO:0047434; GO:0048825; GO:0048827; GO:0050660; GO:0050661; GO:0103075
AT5G20860	Xh064300c1	6.76606	0.0985367	Plant invertase/pectin methylesterase inhibitor superfamily	cell wall modification [GO:0042545]; pectin catabolic process [GO:0045490]	GO:0004857; GO:0005576; GO:0005618; GO:0030599; GO:0042545; GO:0045330; GO:0045490
AT5G35770	Xh007782c1	2.61522	0	Transducin/WD40 repeat-like superfamily protein	cell differentiation [GO:0030154]; flower development [GO:0009908]; megasporogenesis [GO:0009554]; positive regulation of organ growth [GO:0046622]; protein catabolic process [GO:0030163]	GO:0003700; GO:0005634; GO:0009554; GO:0009908; GO:0030154; GO:0030163; GO:0046622
AT3G03260	Xh013182c1	40.1491	0	homeodomain GLABROUS 8		GO:0003677; GO:0005634; GO:0008289
AT3G04370	Xh008438c1	37.6314	0.947655	plasmodesmata-located protein 4	plasmodesmata-mediated intercellular transport [GO:0010497]; transport of virus in multicellular host [GO:0046739]	GO:0005886; GO:0009506; GO:0010497; GO:0016021; GO:0046739
AT5G03810	Xh048829c1	19.2026	0.197073	GDSL-like Lipase/Acylhydrolase family protein	lipid catabolic process [GO:0016042]	GO:0005576; GO:0016042; GO:0016298
AT5G58840	Xh027723c1	14.7687	0.212063	Subtilase family protein		GO:0004252
AT5G65510	Xh002320c1	139.282	0.262127	AINTEGUMENTA-like 7		GO:0003677; GO:0003700; GO:0005634
AT3G42830	Xh043935c1	0	1.19058	RING/U-box superfamily protein	protein neddylation [GO:0045116]; SCF-dependent proteasomal ubiquitin-dependent protein catabolic process [GO:0031146]; ubiquitin-dependent protein catabolic process [GO:0006511]	GO:0005634; GO:0005737; GO:0006511; GO:0008270; GO:0019788; GO:0031146; GO:0031461; GO:0031462; GO:0031463; GO:0031467; GO:0043224; GO:0045116; GO:0061630; GO:0080008; GO:0097602
AT3G42830	Xh047195c1	0	3.43606	RING/U-box superfamily protein	protein neddylation [GO:0045116]; SCF-dependent proteasomal ubiquitin-dependent protein catabolic process [GO:0031146]; ubiquitin-dependent protein catabolic process [GO:0006511]	GO:0005634; GO:0005737; GO:0006511; GO:0008270; GO:0019788; GO:0031146; GO:0031461; GO:0031462; GO:0031463; GO:0031467; GO:0043224; GO:0045116; GO:0061630; GO:0080008; GO:0097602
AT5G04380	Xh042865c1	0.353812	5.47442	S-adenosyl-L-methionine-dependent methyltransferases superfamily protein		GO:0008168
AT5G35900	Xh017793c1	0.236644	6.09319	LOB domain-containing protein 35
AT5G50470	Xh067020c1	0	5.74587	nuclear factor Y subunit C7		GO:0046982
AT5G35900	Xh007015c0	1.09127	4.49507	LOB domain-containing protein 35
AT5G39160	Xh011023c0	1.69688	2.49903	RmlC-like cupins superfamily protein		GO:0005576; GO:0030145; GO:0045735
AT5G39160	Xh016049c1	2.10709	4.07349	RmlC-like cupins superfamily protein		GO:0005576; GO:0030145; GO:0045735
AT5G39160	Xh036582c1	2.90657	9.30748	RmlC-like cupins superfamily protein		GO:0005576; GO:0030145; GO:0045735
AT5G54070	Xh021976c1	3.99626	4.8418	heat shock transcription factor A9	cellular response to heat [GO:0034605]; positive regulation of transcription from RNA polymerase II promoter in response to heat stress [GO:0061408]	GO:0000978; GO:0003700; GO:0005634; GO:0034605; GO:0043565; GO:0061408
AT5G04380	Xh019257c1	11.9526	2.83471	S-adenosyl-L-methionine-dependent methyltransferases superfamily protein		GO:0008168
AT1G72570	Xh031103c1	21.2045	2.65083	Integrase-type DNA-binding superfamily protein	ethylene-activated signaling pathway [GO:0009873]	GO:0003677; GO:0003700; GO:0005634; GO:0009873
AT3G03230	Xh025376c0	58.9922	1.63314	alpha/beta-Hydrolases superfamily protein		GO:0016020; GO:0016787
AT3G50990	Xh026777c1	12.0734	1.69797	Peroxidase superfamily protein	cell wall polysaccharide catabolic process [GO:0044347]; hydrogen peroxide catabolic process [GO:0042744]; mucilage extrusion from seed coat [GO:0080001]; response to oxidative stress [GO:0006979]	GO:0004601; GO:0005576; GO:0006979; GO:0009505; GO:0020037; GO:0042744; GO:0044347; GO:0046872; GO:0080001
AT5G39270	Xh038752c1	27.4151	1.21093	expansin A22	plant-type cell wall organization [GO:0009664]	GO:0005576; GO:0005618; GO:0009664; GO:0016020
AT2G45420	Xh032084c1	137.316	5.03501	LOB domain-containing protein 18	lateral root formation [GO:0010311]; positive regulation of transcription, DNA-templated [GO:0045893]; xylem development [GO:0010089]	GO:0005634; GO:0010089; GO:0010311; GO:0045893
AT3G02940	Xh031571c1	0	13.9801	myb domain protein 107		GO:0003677; GO:0005634
AT3G05860	Xh029534c1	4.46464	79.9226	MADS-box transcription factor family protein	multicellular organism development [GO:0007275]; positive regulation of transcription by RNA polymerase II [GO:0045944]	GO:0000981; GO:0000987; GO:0003700; GO:0005634; GO:0007275; GO:0008134; GO:0043565; GO:0044212; GO:0045944; GO:0046983
AT4G18870	Xh024088c1	8.83609	23.2882	E2F/DP family winged-helix DNA-binding domain-containing protein	cellular response to heat [GO:0034605]; positive regulation of transcription from RNA polymerase II promoter in response to heat stress [GO:0061408]	GO:0000978; GO:0003700; GO:0005634; GO:0034605; GO:0043565; GO:0061408
AT4G18870	Xh032836c1	2.03303	28.2606	E2F/DP family winged-helix DNA-binding domain-containing protein	cellular response to heat [GO:0034605]; positive regulation of transcription from RNA polymerase II promoter in response to heat stress [GO:0061408]	GO:0000978; GO:0003700; GO:0005634; GO:0034605; GO:0043565; GO:0061408
AT5G35900	Xh009320c0	6.17288	25.3141	LOB domain-containing protein 35
AT1G28640	Xh028470c0	9.65889	73.3981	GDSL-like Lipase/Acylhydrolase superfamily protein
AT1G68380	Xh006325c0	6.92715	23.3837	Core-2/I-branching beta-1 6-N-acetylglucosaminyltransferase family protein		GO:0008375; GO:0016021
AT2G23570	Xh039523c0	4.54569	27.8033	methyl esterase 19	jasmonic acid metabolic process [GO:0009694]; salicylic acid metabolic process [GO:0009696]	GO:0009694; GO:0009696; GO:0080030; GO:0080031; GO:0080032
AT4G17860	Xh014623c0	2.25358	47.6279	carboxyl-terminal proteinase-like protein putative (DUF239)
AT4G25980	Xh025735c1	5.65819	11.9734	peroxidase superfamily protein	hydrogen peroxide catabolic process [GO:0042744]; response to oxidative stress [GO:0006979]	GO:0004601; GO:0005576; GO:0006979; GO:0016021; GO:0020037; GO:0042744; GO:0046872
AT5G18210	Xh011662c1	8.26437	40.933	NAD(P)-binding Rossmann-fold superfamily protein		GO:0016491
AT5G23650	Xh030222c1	8.36175	69.2859	Homeodomain-like transcriptional regulator	regulation of transcription, DNA-templated [GO:0006355]; response to gibberellin [GO:0009739]; response to salicylic acid [GO:0009751]	GO:0003677; GO:0003700; GO:0005634; GO:0006355; GO:0009739; GO:0009751
AT1G55600	Xh001486c1	17.6952	24.1404	WRKY DNA-binding protein 10	endosperm development [GO:0009960]	GO:0003700; GO:0005634; GO:0009960; GO:0043565; GO:0046872
AT3G42830	Xh042455c0	62.1063	37.0385	RING/U-box superfamily protein	protein neddylation [GO:0045116]; SCF-dependent proteasomal ubiquitin-dependent protein catabolic process [GO:0031146]; ubiquitin-dependent protein catabolic process [GO:0006511]	GO:0005634; GO:0005737; GO:0006511; GO:0008270; GO:0019788; GO:0031146; GO:0031461; GO:0031462; GO:0031463; GO:0031467; GO:0043224; GO:0045116; GO:0061630; GO:0080008; GO:0097602
AT2G44550	Xh031244c1	94.1162	68.4665	glycosyl hydrolase 9B10	cellulose catabolic process [GO:0030245]; cell wall organization [GO:0071555]	GO:0005576; GO:0008810; GO:0030245; GO:0071555
AT3G44460	Xh030821c0	64.1824	41.5828	Basic-leucine zipper (bZIP) transcription factor family protein	abscisic acid-activated signaling pathway [GO:0009738]; positive regulation of transcription, DNA-templated [GO:0045893]	GO:0003677; GO:0003700; GO:0005634; GO:0009738; GO:0033613; GO:0045893
AT1G55600	Xh039290c1	5.13217	279.876	WRKY DNA-binding protein 10	endosperm development [GO:0009960]	GO:0003700; GO:0005634; GO:0009960; GO:0043565; GO:0046872
AT2G27570	Xh019764c0	9.24799	100.806	P-loop containing nucleoside triphosphate hydrolases superfamily protein		GO:0005737; GO:0008146
AT1G04380	Xh020720c0	105.03	82.8483	2-oxoglutarate (2OG) and Fe(II)-dependent oxygenase superfamily protein		GO:0016491; GO:0046872
AT3G28490	Xh041965c0	155.931	73.0105	Oxoglutarate/iron-dependent oxygenase	peptidyl-proline hydroxylation to 4-hydroxy-L-proline [GO:0018401]	GO:0004656; GO:0005506; GO:0005783; GO:0005789; GO:0016021; GO:0018401; GO:0031418
AT3G21830	Xh062087c1	450.164	61.561	SKP1-like 8	protein ubiquitination [GO:0016567]; ubiquitin-dependent protein catabolic process [GO:0006511]	GO:0005634; GO:0006511; GO:0016567; GO:0019005
AT1G18350	Xh014899c0	55.1179	162.947	MAP kinase kinase 7	activation of MAPK activity [GO:0000187]; activation of protein kinase activity [GO:0032147]; auxin polar transport [GO:0009926]; defense response to bacterium [GO:0042742]; defense response to oomycetes [GO:0002229]; signal transduction by protein phosphorylation [GO:0023014]; stress-activated protein kinase signaling cascade [GO:0031098]; systemic acquired resistance, salicylic acid mediated si…	GO:0000187; GO:0002229; GO:0004674; GO:0004708; GO:0005524; GO:0005737; GO:0009862; GO:0009926; GO:0016301; GO:0023014; GO:0031098; GO:0032147; GO:0042742
AT2G34990	Xh026749c0	66.2989	146.464	RING/U-box superfamily protein
AT2G22600	Xh005921c1	45.3407	261.54	RNA-binding KH domain-containing protein		GO:0003723
AT5G46040	Xh004357c1	13.7521	276.515	Major facilitator superfamily protein	response to nematode [GO:0009624]	GO:0009624; GO:0015333; GO:0016021; GO:0035673; GO:0042937; GO:1904680
AT1G55600	Xh009534c0	53.5895	425.652	WRKY DNA-binding protein 10	endosperm development [GO:0009960]	GO:0003700; GO:0005634; GO:0009960; GO:0043565; GO:0046872
AT3G05860	Xh000045c1	108.056	280.975	MADS-box transcription factor family protein	multicellular organism development [GO:0007275]; positive regulation of transcription by RNA polymerase II [GO:0045944]	GO:0000981; GO:0000987; GO:0003700; GO:0005634; GO:0007275; GO:0008134; GO:0043565; GO:0044212; GO:0045944; GO:0046983
AT3G42830	Xh034120c1	247.465	679.66	RING/U-box superfamily protein	protein neddylation [GO:0045116]; SCF-dependent proteasomal ubiquitin-dependent protein catabolic process [GO:0031146]; ubiquitin-dependent protein catabolic process [GO:0006511]	GO:0005634; GO:0005737; GO:0006511; GO:0008270; GO:0019788; GO:0031146; GO:0031461; GO:0031462; GO:0031463; GO:0031467; GO:0043224; GO:0045116; GO:0061630; GO:0080008; GO:0097602
AT4G18870	Xh013082c1	146.154	623.487	E2F/DP family winged-helix DNA-binding domain-containing protein	cellular response to heat [GO:0034605]; positive regulation of transcription from RNA polymerase II promoter in response to heat stress [GO:0061408]	GO:0000978; GO:0003700; GO:0005634; GO:0034605; GO:0043565; GO:0061408
AT5G50470	Xh020344c1	460.146	878	nuclear factor Y subunit C7		GO:0046982
AT5G50470	Xh004900c1	332.958	366.014	nuclear factor Y subunit C7		GO:0046982
AT5G50470	Xh007894c1	149.352	851.791	nuclear factor Y subunit C7		GO:0046982
AT1G16980	Xh000807c1	119.771	280.674	trehalose-6-phosphate synthase	trehalose biosynthetic process [GO:0005992]	GO:0003825; GO:0005992
AT2G16960	Xh023491c1	184.391	813.843	ARM repeat superfamily protein	NLS-bearing protein import into nucleus [GO:0006607]; ribosomal protein import into nucleus [GO:0006610]	GO:0005737; GO:0006607; GO:0006610; GO:0008139; GO:0031965; GO:0034399
AT2G26050	Xh004034c1	140.111	391.767	hypothetical protein (DUF1644)
AT5G07500	Xh017067c0	153.635	351.17	Zinc finger C-x8-C-x5-C-x3-H type family protein	cell differentiation [GO:0030154]; embryo development ending in seed dormancy [GO:0009793]	GO:0003677; GO:0003700; GO:0005634; GO:0009793; GO:0030154; GO:0046872
AT5G12020	Xh026466c1	478.309	296.412	17.6 kDa class II heat shock protein	protein complex oligomerization [GO:0051259]; protein folding [GO:0006457]; response to heat [GO:0009408]; response to high light intensity [GO:0009644]; response to hydrogen peroxide [GO:0042542]; response to reactive oxygen species [GO:0000302]; response to salt stress [GO:0009651]	GO:0000302; GO:0005737; GO:0006457; GO:0009408; GO:0009644; GO:0009651; GO:0042542; GO:0043621; GO:0051082; GO:0051259
AT5G39440	Xh010886c1	225.059	802.281	SNF1-related protein kinase 1.3	intracellular signal transduction [GO:0035556]; protein phosphorylation [GO:0006468]	GO:0004674; GO:0005524; GO:0005634; GO:0005737; GO:0006468; GO:0035556
AT2G03520	Xh014681c1	78.3709	1006.21	ureide permease 4		GO:0005274; GO:0005524; GO:0009507; GO:0015505; GO:0016020; GO:0016021
AT5G09490	Xh002593c1	2016.26	1056.04	Ribosomal protein S19 family protein	translation [GO:0006412]	GO:0003723; GO:0003735; GO:0006412; GO:0015935
AT2G03190	Xh038163c1	4117.49	3184.99	SKP1-like 16	protein ubiquitination [GO:0016567]; ubiquitin-dependent protein catabolic process [GO:0006511]	GO:0005634; GO:0006511; GO:0016567; GO:0019005
